# Supplementary material for: Structure–Activity Relationship Studies in a Series of Xanthine Inhibitors of SLACK Potassium Channels
Source: Molecules. 2024 May 22;29(11):2437. doi: 10.3390/molecules29112437 (PMC11173529; doi:10.3390/molecules29112437)
Supplement: Supplementary file 1 [file molecules-29-02437-s001.zip]

Archive with 1 entries (1 files):
- molecules-3013059-supplementary.pdf
